# Supplementary material for: USP26 functions as a negative regulator of cellular reprogramming by stabilising PRC1 complex components
Source: Nat Commun. 2017 Aug 24;8:349. doi: 10.1038/s41467-017-00301-4 (PMC5571198; doi:10.1038/s41467-017-00301-4)
Supplement: Supplementary file 2 — Supplementary Data 1 [file 41467_2017_301_MOESM2_ESM.xlsx]

## Sheet: Expression
		Usp26 shRNA			Control shRNA
		Reprogramming (Dox + days)			Reprogramming (Dox + days)
Genes	MEFs	Day 4	Day 8	Day 12	Day 4	Day 8	Day 12
Sox2	0.104	9.158	312.762	1914.34	3.0777	12.7276	33.4164
Nanog	0.1573	5.5092	58.1025	322.663	2.134	13.7125	31.1184
Cbx7	0.2124	5.6848	35.8774	59.9464	2.3229	11.2119	8.1445
Nr5a2	0.3527	2.2198	66.261	78.5334	2.4718	13.5231	31.8145
Eras	0.3755	5.8887	6.7144	61.8228	2.9274	2.898	15.3822
Esrg1	0.4042	8.3272	11.4276	59.4766	5.0317	9.5861	15.3494
Fgf4	0.4123	14.7526	37.5496	45.187	4.3677	14.4847	21.4441
Cdh1	0.4223	7.168	10.7094	45.0102	3.1852	5.4547	26.1039
Oct4	0.4316	5.2458	14.8684	34.2242	2.4463	8.8868	33.4922
Tcl1	0.4436	1.3007	10.2517	32.5607	1.2636	10.7496	36.617
Cripto	0.5044	4.5962	16.5084	29.9862	3.7025	14.5916	23.3144
Rex1	0.5494	5.0549	14.7512	29.5995	2.3229	5.2117	13.5188
c-Myc	0.5581	3.661	13.0054	28.2707	2.3169	7.5098	14.3036
Tet2	0.5757	1.2945	1.1254	23.5568	2.2225	1.1387	12.8672
Cldn4	0.584	2.3098	13.1026	20.5315	1.9551	11.1266	20.485
Cldn11	0.6043	9.9459	8.1975	20.0952	9.4711	10.9216	20.012
Dppa2	0.6137	2.6025	3.334	18.9144	1.4446	2.5387	9.064
Lin28	0.6427	8.369	19.4537	17.96	5.5735	21.8878	12.0691
Klf4	0.6519	7.5632	5.4732	17.2102	9.9906	4.4546	8.6193
Tcf1	0.6606	3.3237	12.4449	17.1873	1.8458	10.1099	12.4109
Sall4	0.6625	4.2511	6.5654	14.9814	2.4029	6.5035	12.6369
Crb3	0.6756	3.434	1.8614	13.9856	6.7436	2.0445	13.2472
Cldn3	0.6762	2.5047	8.4801	13.2494	2.0546	3.062	7.8685
Klf2	0.6919	7.6411	11.1017	13.2358	2.0406	5.0289	4.8216
Utf1	0.6951	1.7284	1.5623	12.3969	1.1174	1.5929	13.1391
Gdf3	0.699	2.5865	9.0324	10.9406	3.2523	7.2624	9.5907
Esrrb	0.7006	2.1919	6.9002	9.545	2.6087	2.9513	6.4905
Fbxl10	0.7209	5.7137	1.974	7.9334	1.7086	2.0356	6.7664
Dnmt3a	0.7758	1.2327	4.2657	7.4667	3.1715	1.984	7.6537
Epcam	0.7836	2.9126	4.6701	7.2336	1.7564	5.3614	2.3707
Gata2	0.9247	1.2405	1.8087	1.7481	1.2516	0.7805	1.4801
Tet1	0.817	1.4418	2.5616	5.4741	2.4453	1.031	5.6047
Gata3	0.8693	1.4497	5.0122	4.3329	2.2114	5.1498	4.1657
Tbx3	0.8717	1.793	3.8759	3.1745	1.7198	3.3249	3.0836
Phf20	0.9614	1.7851	1.22	2.7187	1.7897	1.8959	2.7013
Lif3	0.8724	4.4632	1.4787	2.1756	3.9425	0.9787	1.4546
Slc2a1	0.8785	0.3488	1.7512	1.9651	0.3589	1.4531	1.2396
Bub1	0.8914	0.8401	1.9386	1.9305	1.4338	3.8063	7.8389
Gata4	0.9247	4.2405	1.8087	1.7481	3.2516	0.7805	0.4801
Ccnf	0.9577	1.0277	2.0974	1.7424	1.7666	3.4963	10.999
Grb2	0.9894	1.1641	1.7639	1.6458	1.4212	1.485	1.7539
Ezh2	1.0008	1.0498	1.1505	1.4864	2.3407	1.7339	1.3476
Nr6a1	1.0045	2.1212	1.4276	1.327	1.7468	1.5282	4.9936
Otnbl1	1.0262	1.6607	0.9813	1.1648	0.7564	1.0139	1.1891
Ink4a	1.0553	1.7489	0.8314	1.129	1.5842	0.2915	0.3413
p21	1.0641	1.9681	1.3369	1.1121	2.6702	0.5855	0.3708
Cdc20	1.0736	0.7325	1.3728	1.0964	1.3123	2.228	3.5789
Csnk2a1	1.0933	1.5969	1.0245	1.0451	1.8977	0.8055	1.357
Gata5	1.18	1.4559	0.9625	1.0077	1.2867	0.7231	0.423
Gata6	1.2609	0.8577	1.1701	1.0014	1.0492	1.9048	2.3779
Notch1	1.3383	0.8557	0.7758	0.9819	0.7005	0.6193	1.628
Rbpj	1.3727	0.5381	0.9608	0.9349	0.1932	0.1973	1.4686
Nes	1.3838	4.3288	2.019	0.9288	5.4014	3.336	0.4585
Tet3	1.3864	1.877	0.6824	0.8748	1.9516	0.9112	0.5386
Kdm1	1.4693	0.9325	0.7449	0.8216	2.1902	2.316	4.4221
Tgfbr2	1.4846	2.1776	2.2124	0.8014	1.6744	1.1898	0.8634
Gsk3b	1.5757	1.3621	0.7617	0.7919	1.6584	0.56	0.5202
Bmprla	1.9654	1.2315	0.6908	0.7909	1.0314	0.5242	0.3864
B-Catenin	2.7032	1.5043	0.9487	0.787	1.0719	0.5175	0.562
Arf	2.7304	0.855	0.4287	0.7078	1.7507	0.674	1.4102
p53	3.1819	1.1592	0.9183	0.703	1.0531	0.6652	1.2494
Zeb1	3.2415	1.2281	0.6872	0.6591	1.6224	0.3772	0.3473
Mad2l1	3.3585	1.0505	0.7048	0.6479	1.7663	0.7036	0.4926
Tgfbr1	3.5221	1.3062	0.6082	0.5716	1.1682	0.4587	0.3187
Hes	3.7422	0.739	0.4875	0.5443	0.8455	0.4271	0.2786
Dnmt3b	4.0532	1.0527	0.5038	0.5422	1.6612	0.7122	1.446
Tcf3	4.3135	1.4483	0.9479	0.537	0.9281	0.5894	1.5814
Myst3	4.3606	1.1864	0.4926	0.5327	1.4821	0.6442	1.096
Ocln	4.5336	0.7702	0.9887	0.5123	0.3221	0.4075	0.7095
Zfp532	4.6793	0.9664	0.7248	0.5115	0.7442	0.7663	0.5686
Wnt1	5.279	0.9112	0.875	0.4947	1.8225	1.0902	0.4951
Stat3	5.4165	0.9705	0.4139	0.4922	0.8579	0.2315	0.1391
Zeb2	5.5831	1.3548	0.4618	0.4813	1.106	0.2637	0.1696
Bmi1	5.7844	0.9646	0.3885	0.4696	1.6082	0.5966	0.5162
Dnmt1	5.8576	1.2272	0.3735	0.434	2.3342	0.6648	0.4234
Foxp1	6.348	1.0411	0.6874	0.4228	0.8669	0.6591	0.2097
Jag1	7.0628	1.0574	0.3714	0.3891	0.8428	0.3285	0.1622
Snail	7.2551	0.5762	0.3027	0.369	0.741	0.1168	0.2123
Fut4	7.3104	1.4365	0.7605	0.3592	1.1458	0.2381	0.2608
Tgfb2	7.6713	1.5543	0.4363	0.3104	1.6772	0.1142	0.1002
Slug	7.9573	0.5371	0.2133	0.2492	0.3867	0.132	0.0799
Tgfb1	9.271	0.6387	0.3567	0.2377	0.5874	0.1121	0.0882
Cldn7	9.2922	0.5274	0.4985	0.2291	0.7028	0.3651	1.9899
N-Cadherin	10.9125	0.7131	0.3179	0.2199	0.6321	0.2027	0.0749
Fgf5	11.1623	0.1106	0.1075	0.2126	0.2951	0.123	0.2457
Tgfbr3	12.8392	0.4139	0.2639	0.1874	0.5107	0.0757	0.066
Tgfb3	12.9738	0.3212	0.2065	0.1684	0.4937	0.0665	0.1338
Cbx4	21.6564	0.1615	0.1486	0.1416	0.9112	0.7078	0.4287
Cbx6	23.3443	0.2951	0.1024	0.0847	0.739	0.5162	0.234
Usp26	53.1493	0.0835	0.1032	0.0731	0.8658	0.2569	0.1024
